# Supplementary material for: PDX Finder: A portal for patient-derived tumor xenograft model discovery
Source: Nucleic Acids Res. 2018 Dec 7;47(Database issue):D1073–9. doi: 10.1093/nar/gky984 (PMC6323912; doi:10.1093/nar/gky984)
Supplement: Supplementary Data [file gky984_supplemental_files.xlsx]

## Sheet: Sheet1
category	category essential/desirable	Attribute name	Field example	field essential/desirable
patient	essential	patient anonymous ID	A0088	essential
		patient sex	Female	essential
		cancer relevant history	lynch syndrome	desirable
		Ethnicity	EASTERN EUROPEAN	desirable
		First Diagnosis	colorectal carcinoma	desirable
		Age at first diagnosis	43	desirable
patient/tumour at collection time for PDX	essential	patient anonymous ID	A0088	essential
		patient sampleID	CRC0228PRH0000000000D01000	essential
		date of tumour collection	Oct 2015	if several collections this is essential otherwise desirable
		collection event	collection event 1	if several collections this is essential otherwise desirable
		elapsed time between collections	0	if several collections this is essential otherwise desirable
		age at collection	70	essential
		Diagnosis at time of collection	colorectal carcinoma	essential
		Collected tumour type	primary	essential
		Primary site	colon	essential
		Site of collection	colon	essential
		Stage	T2,N1,M0	desirable
		Stage classification	TNM staging system	desirable
		Grade	Grade 1	desirable
		Grade classification	Not Specified	desirable
		Virology status	HIV, EBV, HPV	desirable
		Is patient treatement information avalaible and sharable	yes	essential
		Treatment Naive at time of collection	not treatment naive	desirable
		Is the patient treated for cancer AT the time of collection	yes	desirable
		Was the patient treated for cancer PRIOR to the time of collection	yes	desirable
		Model ID	CRC0228PR	essential
patient treatment information detail	desirable	patient anonymous ID	A0088	essential
		Treatment name	fluorouracil + leucovorin + oxaliplatin	essential
		Treatment dose	12 mg/kg+ 20 mg/m2+85 mg/m2	desirable
		treatment starting date	treatment starting date	essential
		duration of the treatment in month	3	desirable
		response of the current treatment	progressive disease	desirable
		classification used to define response to treatment	RECIST 1.1	desirable
PDX model detail	essential	Model ID	CRC0014LM	essential
		engraftment host strain name	NOD SCID	essential
		engraftment host strain nomenclature	NOD.Cg-Prkdcscid Il2rgtm1Wjl/SzJ	essential
		PDX Engraftment Site	colon	essential
		PDX Engraftment Type	orthotopic	essential
		PDX Engraftment Material	tissue fragment	essential
		PDX engraftment material status	fresh	desirable
		Passage	all	essential
		pubmed ID	PMID: 27771609	desirable
PDX model validation	essential	Model ID	CRC0228PR	essential
		validation technique	Fingerprinting	essential
		validation description	high concordance between xenograft and patient tumour	essential
		Passages in which validation was performed	1, 2	essential
		validation host strain nomenclature	NOD.Cg-Prkdcscid Il2rgtm1Wjl/SzJ	essential
dataset derived from patient and xenograft samples	desirable	sample ID	CRC0014LMX0A01201TUMD01000	essential
		Sample origin	xenograft	essential
		Passage	1	essential
		Model ID	CRC0014LM	essential
		host strain nomenclature	NOD.Cg-Prkdcscid Il2rgtm1Wjl/SzJ	essential
		Molecular Characterization type	copy number alteration	essential
		platform name	IRCC PCR	essential
		platform technology	digitalPCR	essential
		platform description	platform.txt	essential
		analysis protocol	analysisprotocol.txt	essential
		Omic results file name	456CNA.txt	essential
		Omic Raw data sharing	Yes	essential
		Omic Raw data file	https://www.ebi.ac.uk/ena/data/view/PRJNA451206	essential if yes in Omic Raw data sharing column
sharing and contact	essential	Model ID	CRC0228PR	essential
		data provider type	academia	essential
		Model accessibility	academia only	essential
		EurOPDX access modalities	transnational access	essential
		Contact email	123@mail.com	essential
		Contact name	John Doe	essential
		Contact form link	http://tumor.informatics.jax.org/mtbwi/pdxDetails.do?modelID=J000106527	essential if you want the contact the provider to be a form
		Model Link to center database	http://tumor.informatics.jax.org/mtbwi/pdxDetails.do?modelID=TM01220	essential if you want the model to be linked from Finder to your open database
		Data provider name	The Jackson laboratory	essential
		Data provider abbreviation/acronym	JAX	essential
		Project name	projectABC	essential
breast and/or colorectal diagnostic markers	essential for breast and colorectal cancers	sample ID	BC0014LMH0A02201TUMD03000	essential
		Sample origin	xenograft	essential
		Passage	1	essential if xenograft sample
		host strain nomenclature	NOD.Cg-Prkdcscid Il2rgtm1Wjl/SzJ	essential if xenograft sample
		Model ID	BC0014	essential
Reporting HER-2, Progesterone Receptor and Estrogen Receptor status is mandatory for breast cancers - reporting KRAS, NRAS, BRAF and microsatellite status is mandatory for colorectal cancers		Marker name	HER-2	essential
		Marker status	postive/negative	essential
		essential/additional marker	essential MARKERS FOR BREAST	essential
		technique name (no acronym)	FISH	essential
		Protocol file name	analysisprotocol.txt	desirable
		results file name	image.png	desirable
